# Supplementary material for: Total Meniscus Reconstruction Using a Polymeric Hybrid-Scaffold: Combined with 3D-Printed Biomimetic Framework and Micro-Particle
Source: Polymers (Basel). 2021 Jun 8;13(12):1910. doi: 10.3390/polym13121910 (PMC8229034; doi:10.3390/polym13121910)
Supplement: Supplementary file 1 [file polymers-13-01910-s001.zip]

Archive with 1 entries (1 files):
- polymers-1249178-supplementary (1).pdf
